# Supplementary material for: The Complete Mitochondrial Genome of Pilumnopeus Makianus (Brachyura: Pilumnidae), Novel Gene Rearrangements, and Phylogenetic Relationships of Brachyura
Source: Genes (Basel). 2022 Oct 25;13(11):1943. doi: 10.3390/genes13111943 (PMC9690104; doi:10.3390/genes13111943)
Supplement: Supplementary file 1 [file genes-13-01943-s001.zip]

Archive with 1 entries (1 files):
- genes-1937301-supplementary.pdf
